# Supplementary material for: Persistent Fibroadipogenic Progenitor Expansion Following Transient DUX4 Expression Provokes a Profibrotic State in a Mouse Model for FSHD
Source: Int J Mol Sci. 2022 Feb 11;23(4):1983. doi: 10.3390/ijms23041983 (PMC8880758; doi:10.3390/ijms23041983)
Supplement: Supplementary file 1 [file ijms-23-01983-s001.zip]

Archive with 1 entries (1 files):
- ijms-1537856-SI.pdf
